# Supplementary material for: A Common Pathway for Activation of Host-Targeting and Bacteria-Targeting Toxins in Human Intestinal Bacteria
Source: mBio. 2021 Aug 31;12(4):e00656-21. doi: 10.1128/mBio.00656-21 (PMC8406203; doi:10.1128/mBio.00656-21)
Supplement: TABLE S1 [file mbio.00656-21-st001.xlsx]

## Sheet: Table S1
Table S1. Bacterial strains, plasmids, and oligonucleotide primers used in this study.
Strain, Plasmid or Primer name		Notes and/or sequence (5'-3')	Antibiotic resistance profile	Strain abbreviation	Reference/Source
Bacterial species and strains
	E. coli S17-1 l pir	thi pro hdsR hdsM+ recA, chromosomal insertion of RP4-2(Tc::Mu Km::Tn7) , AmpS			PMID_6340113
	BL21 Rosetta (DE3)				Novagen
	B. fragilis NCTC 9343 ∆tdk	BF9343_0556 (T6SS+)	GentR ErmS TetS FUdRR	BfN	PMID_26957597
	B. fragilis NCTC 9343 ∆tdk ∆tssC	BF9343_0556, BF9343_1941 (T6SS-)	GentR ErmS TetS FUdRR	BfN parental	PMID_26957597
	B. fragilis 638R	wildtype	GentR ErmS TetS	BfR	NCBI:txid862962
	B. fragilis 638R ∆tssC	BF638R_1992 (T6SS-)	GentR ErmS TetS	BfR parental	This study
	B. fragilis HMW610	wildtype	GentR ErmR TetR	BfH610	NCBI:txid1073386
	B. fragilis HMW615	wildtype	GentR ErmR TetR	BfH615	NCBI:txid1073387
	B. thetaiotaomicron VPI-5482	wildtype	GentR ErmS TetS	Bt	PMID_12663928
	B. fragilis ATCC 43859	wildtype			ATCC 43859
Allelic exchange plasmids
	pExchange_tdk	Suicide vector carrying cloned tdk (BT2275) from B. thetaiotaomicron for counter-selection	ApR ErmR FUdRS		PMID_18611383
	pExchange_tdk_BF9343_2671	Deletion construct carrying 1kb flanks around BF9343_2671	ApR ErmR FUdRS		This study
	pExchange_tdk_BF9343_1466	Deletion construct carrying 1kb flanks around BF9343_1466	ApR ErmR FUdRS		This study
	pSIE2	Suicide vector carrying cloned bfe1 (from B. fragilis 638R) and bte1 (from B. fragilis NCTC9343) for counter-selection	ApR ErmR		PMID_31712278
	pSIE2_BF638R_tssC	Deletion construct carrying 1kb flanks around BF638R_1992 (tssC)	ApR ErmR		This study
Complementation and barcode plasmids
	pNBU2_erm	Integrates cloned fragments to NBU2 att sites, ErmR, AmpR	ApR ErmR		PMID_18611383
	pNBU2_erm_P5E4		ApR ErmR		Adapted from PMID_28431251
	pNBU2_erm_P5E4_BF9343_2671	Complementation construct expressing BfN fpn	ApR ErmR		This study
	pNBU2_erm_P5E4_BF9343_2671H135A	Complementation construct expressing BfN fpn H135A	ApR ErmR		This study
	pNBU2_erm_P5E4_BF9343_2671C180A	Complementation construct expressing BfN fpn C180A	ApR ErmR		This study
	pNBU2_erm_P5E4_HMPREF1203_00927	Complementation construct expressing BfH610 fpn	ApR ErmR		This study
	pNBU2_erm_P5E4_HMPREF1204_02296	Complementation construct expressing BfH615 fpn	ApR ErmR		This study
	pNBU2_erm_endoP_BF9343_1466	Complementation construct expressing BfN fab1 from endogenous promoter	ApR ErmR		This study
	pNBU2_erm_endoP_BF9343_1466-5	Complementation construct expressing BfN fab1 and rfab1 from endogenous promoter	ApR ErmR		This study
	pNBU2_tet_BC04		ApR TetR		Eric Martens, Univ. of Michigan
	pNBU2_tet_BC06		ApR TetR		Eric Martens, Univ. of Michigan
	pNBU2_tet_BC08		ApR TetR		PMID_26957597
	pNBU2_tet	Integrates cloned fragments to NBU2 att sites, TetR, AmpR	ApR TetR		PMID_18996345
	pNBU2_tet_endoP_BF9343_1466	Complementation construct expressing BfN fab1 from endogenous promoter	ApR TetR		This study
	pNBU2_tet_endoP_BF9343_1466-5	Complementation construct expressing BfN fab1 and rfab1 from endogenous promoter	ApR TetR		This study
Protein expression plasmids
	pET21_NESG				Northeast Structural Genomics Consortium
	pET21_NESG_fpn-6his				This study
	pET21_NESG_1466-6his				This study
	pET21_NESG_1466R200A-6his				This study
	pET21_NESG_BFT-6his				This study
	pET21_NESG_1466-c-Myc-6his				This study
	pET21_NESG_1466R200A-c-Myc-6his				This study
	pET21_NESG_BFT-c-Myc-6his				This study
Transposon mutagenesis plasmids
	pSAM_Bt	Mariner transposon mutagenesis plasmid	ApR ErmR		PMID_19748469
	pSAM_BfN	Mariner transposon mutagenesis plasmid adapted for B. fragilis NCTC9343	ApR ErmR		This study
B. fragilis NCTC9343 deletion strains
	B. fragilis NCTC 9343 ∆tdk ∆tssC ∆BF9343_2671	BfN parental strain with fpn deleted	GentR ErmS TetS		This study
	B. fragilis NCTC 9343 ∆tdk ∆tssC ∆BF9343_1466	BfN parental strain with fab1 deleted	GentR ErmS TetS		This study
	B. fragilis NCTC 9343 ∆tdk ∆BF9343_1466-5	BfN parental strain with fab1 and rfab1 deleted	GentR ErmS TetS		This study	Was this strain used in the paper? Is it ∆tssC?
Complemented B. fragilis 638R
	B. fragilis 638R ∆tssC att::pNBU2_tet	BfR parental strain with pNBU2 vector in attachment (att) site	GentR ErmS TetR		This study
	B. fragilis 638R ∆tssC att::pNBU2_tet_endoP_BF9343_1466	BfR parental strain expressing fab1 from pNBU2 vector in att site	GentR ErmS TetR		This study
	B. fragilis 638R ∆tssC att::pNBU2_tet_endoP_BF9343_1466-5	BfR parental strain expressing fab1 and rfab1 from pNBU2 vector in att site	GentR ErmS TetR		This study
Barcoded strains
	B. fragilis NCTC 9343 ∆tdk ∆tssC att::pNBU2_tet_BC04	BfN parental strain with barcoded pNBU2 vector in att site (barcode 4)	GentR ErmS TetR		This study
	B. fragilis NCTC 9343 ∆tdk ∆tssC ∆BF9343_1466 att::pNBU2_tet_BC04	BfN ∆fpn with barcoded pNBU2 vector in att site (barcode 4)	GentR ErmS TetR		This study
	B. fragilis NCTC 9343 ∆tdk ∆tssC ∆BF9343_1466 att::pNBU2_tet_BC08	BfN ∆fpn with barcoded pNBU2 vector in att site (barcode 8)	GentR ErmS TetR		This study
	B. fragilis 638R ∆tssC att::pNBU2_tet_BC06	BfR parental strain with barcoded pNBU2 vector in att site (barcode 6)	GentR ErmS TetR		This study
Primers for transposon mutagenesis plasmid pSAM_BfN
	BfNprom_F	TAGCCCTCGTATCTAAGAGCAGAGTATCACAGAGCAGAGTAT			This study
	BfNprom_R	TTTATATTTACTTTGTTCATTCTTATAAAACAGATTTGGAGTGC			This study
	pSAM_Bt_F	TGCACTCCAAATCTGTTTTATAAGAATGAACAAAGTAAATATAAAAGATAGTCAAAATTTTATTACTTC			This study
	pSAM_Bt_R	ATACTCTGCTCTGTGATACTCTGCTTATAACCTCTCCTTAATTTATTGCATCTCTTTTCG			This study
Primers for transposon insertion site sequencing
	AR1A	GGCCACGCGTCGACTAGTACNNNNNNNNNNGTAAT			PMID_19748469
	AR1B	GGCCACGCGTCGACTAGTACNNNNNNNNNNGATGC			PMID_19748469
	AR1C	GGCCACGCGTCGACTAGTACNNNNNNNNNNGGCCG			PMID_19748469
	AR1D	GGCCACGCGTCGACTAGTACNWNWNWNWNWCTTAA			PMID_19748469
	AR2	GGCCACGCGTCGACTAGTAC			PMID_19748469
	PATseq1	ACGTACTCATGGTTCATCCCGATA			PMID_19748469
	PATseq2	GCGTATCGGTCTGTATATCAGCAA			PMID_19748469
Primers for B. fragilis gene deletions
	2671_F1	CGAATTCCTGCAGCCCGGGGGATCCGTCGCCCGAAGAGTTGGCAGGTGAAC			This study
	2671_R1	CAGATGACACACCTCTTTGCTTTTTGAATTAATATTATCCAGAGATATTATAATAAAGAAA			This study
	2671_F2	TAATATCTCTGGATAATATTAATTCAAAAAGCAAAGAGGTGTGTCATCTGT			This study
	2671_R2	CCACCGCGGTGGCGGCCGCTCTAGACATCATCCCCTCTCCTATCCAAAAA			This study
	1466_F1	CGAATTCCTGCAGCCCGGGGGATCCATGTTAATTGTTACGATATTATTCTCACCTAAG			This study
	1466_R1	ATAATCAGTCTTCTTACACTCATAGTTCTTTAAAGACTGTTTGTTGCGAT			This study
	1466_F2	GATCGCAACAAACAGTCTTTAAAGAACTATGAGTGTAAGAAGACTGATTATATTTTG			This study
	1466_R2	CCACCGCGGTGGCGGCCGCTCTAGAAAGTCTCTTGTTTACCTATTACCGCA			This study
	BfRtssC_F1	GACGGTGTAAGATTAGCATTATGAGGATCCGTTTTCTTGTAGTCTGTATTAAACAAATTATTAACA			This study
	BfRtssC_R1	TTTCATTGATGTTCAAAAAATCCATATTTTATTCTTAAGTTCTTATTGTCTTTTATTCGGTCTTTAA			This study
	BfRtssC_F2	TTAAAGACCGAATAAAAGACAATAAGAACTTAAGAATAAAATATGGATTTTTTGAACATCAATGAAA			This study
	BfRtssC_R2	GACATGGGAATTCCCCTCCACCGCGGTGGCGGCCGCTGGATGCAAGGTCAGGTTCCGATACTTGCA			This study
Primers for complementation
	2671_F	ACACAACATTTAAAAAATAACATTCCATGGATGAAACTGAAAATAACCTTGTATTCCGT			This study
	2671_R	CCATCACTGGAAGATAGGCAATTAGTCGACCTAATTCTTATACCAACCGGTATCC			This study
	1466_F	GGGAATTCCCCTCCACCGCGGTGGCGGCCGCCAGGGAGTATGAGTCCCCGATTTG			This study
	1466_R	TTCCATCACTGGAAGATAGGCAATTAGTCGACTCATTTTGCTTCCTTCACAATTTTCAT			This study
	1466-5_F	GGGAATTCCCCTCCACCGCGGTGGCGGCCGCCAGGGAGTATGAGTCCCCGATTTG			This study
	1466-5_R	TTCCATCACTGGAAGATAGGCAATTAGTCGACTTATATATAAAAGTTTATACCTGCAGCAT			This study
	H610fpn_F	ACACAACATTTAAAAAATAACATTCCATGGATGAAATCAAAAATGATTCTTTTTTTTGTAAGT			This study
	H610fpn_R	CCATCACTGGAAGATAGGCAATTAGTCGACTTATTTATACCAACCGGTATCTGCCCA			This study
	H615fpn_F	ACACAACATTTAAAAAATAACATTCCATGGATGAAACTGAAAATAACCTTGTATTCCGTA			This study
	H615fpn_R	CCATCACTGGAAGATAGGCAATTAGTCGACCTAATTCTTATACCAACCGGTATCC			This study
Primers for verifying pNBU2 insertion sites
	BfN_att1_F	CATAGCCAACACGCTATCAGCC			PMID_26957597
	BfN_att1_R	CACCTGATCGGTCTGTAGTCCG			PMID_26957597
	BfN_att2_F	GGTCGGGAAAGTTATCTTCCTCTTG			PMID_26957597
	BfN_att2_R	CAGGCTCGCCAAATAGCGACAG			PMID_26957597
	BfR_att1_F	AAAGCACTACTTAACCGTAGTTTT			This study
	NfR_att1_R	TCTTGATTTTACGGGACTTACTTTTA			This study
	BfR_att2_F	GGGTCCTATTTTATGTTGAATAGCATA			This study
	BfR_att2_R	AGGTCATTTATGGACAATTCGTTACCG			This study
Primers for protein expression vector pET21_NESG
	2671_pET21_F	AGAAGGAGATATACATATGGCGGGGGATCCATGGCACAGCAGGATGGGCCGACAC			This study
	2671_pET21_R	GTGGTGGTGGTGGTGCTCGAGTGCGGCCGCCTAGTGATGATGATGATGATGATTCTTATACCAACCGGTATCCG			This study
	1466_pET21_F	AGAAGGAGATATACATATGGCGGGGGATCCATGAAAGATGAAACTTATCCTTTTATTGAG			This study
	1466_pET21_6hisR	GTGGTGGTGGTGGTGCTCGAGTGCGGCCGCTCAGTGGTGGTGGTGGTGGTGTTTTGCTTCCTTCACAATTTTCATGCCTCT			This study
	1466_pET21_cMyc6hisR	GTGGTGGTGGTGGTGCTCGAGTGCGGCCGCTCAGTGGTGGTGGTGGTGGTGCAGATCTTCTTCGGAAATCAGTTTCTGTTCTTTTGCTTCCTTCACAATTTTCATGCCTCT			This study
	BFT_pET21_F	AGAAGGAGATATACATATGGCGGGGGATCCATGGCACATCATCATCATCATCACGCATGTTCTAATGAAGCTGATTC			PMID_27089515
	BFT_pET21_6hisR	GGATCTCAGTGGTGGTGGTGGTGGTGCTCGAGCTAATCGCCATCTGCTATTTC			PMID_27089515
	BFT_pET21_cMyc6hisR	GTGGTGGTGGTGGTGCTCGAGTGCGGCCGCTCAGTGGTGGTGGTGGTGGTGCAGATCTTCTTCGGAAATCAGTTTCTGTTCTTTTGCTTCCTTCACAATTTTCATGCCTCT			This study
Primers for pNBU2_BC qPCR
	BC04-F	CTCCATAAAGGCGCATACCGACTA			Eric Martens, Univ. of Michigan
	BC06-F	GATTACGGCGTGATAGATTGGTGT			Eric Martens, Univ. of Michigan
	BC08-F	CTTCCTGCCCGGCTAAAAACACGA			PMID_26957597
	UNIV-R	CACAATATGAGCAACAAGGAATCC			PMID_18996345
Primers for introducing directed mutation into fpn
	H135A_F	GTATGGCATGGTCTTCTGGTCGGCCGGTGAGGGATGGATACCTTCT			This study
	H135A_R	AGAAGGTATCCATCCCTCACCGGCCGACCAGAAGACCATGCCATAC			This study
	C180A_F	CCTCGACTTCTTGTTTTTCGATGCAGCTTTTATGGAAGCTGTAGAGGTGGCG			This study
	C180A_R	CGCCACCTCTACAGCTTCCATAAAAGCTGCATCGAAAAACAAGAAGTCGAGG			This study
Primers for introducing directed mutation into BF9343_1466
	R200A_F	ACTGAGGATATTTCGACTGCAGCGTCC			This study
	R200A_R	GGACGCTGCAGTCGAAATATCCTCAGT			This study
	C6his_F	ACACCATCACCATCACCATTGACTATGAGTGTAAGAAGACTGATTATATTTTGTATATTTGTCACATGT			This study
	C6his_R	CAGTCTTCTTACACTCATAGTCAATGGTGATGGTGATGGTGTTTTGCTTCCTTCACAATTTTCATGCCT			This study
Primers for qRT-PCR
	16S_F	AGAGTTTGATCCTGGCTCAG			This study
	16S_R	TGCTGCCTCCCGTAGGAGT			This study
	2671_qRT_F	ACGGTGAGGGATGGATACCTTCTC			This study
	2671_qRT_R	GCGGGAACCACTGTCTGATAAG			This study
	2672_qRT_F	TGGTGTTTACATTGTGCTCGGCG			This study
	2672_qRT_R	ACAGTTCTCTATGCGGCAGGAATCC			This study
