# Supplementary material for: A Common Pathway for Activation of Host-Targeting and Bacteria-Targeting Toxins in Human Intestinal Bacteria
Source: mBio. 2021 Aug 31;12(4):e00656-21. doi: 10.1128/mBio.00656-21 (PMC8406203; doi:10.1128/mBio.00656-21)
Supplement: TABLE S2 [file mbio.00656-21-st002.xlsx]

## Sheet: Table S2
Table S2. 92 sequenced strains of B. fragilis analyzed in this study.
Tree ID# (Fig. 6)	NCBI accession	Strain ID
1	ASM69968v1	3725_D9_ii
2	HMW616	HMW_616
3	ASM15701v1	3_1_12
4	DCMOUH0018B2.0	DCMOUH0018B
5	DCMOUH0067B	DCMOUH0067B
6	DCMOUH0085B	DCMOUH0085B
7	DCMOUH0017B2.0	DCMOUH0017B
8	HMW610	HMW_610
9	DCMSKEJBY0001B2.0	DCMSKEJBY0001B
10	CL05T00C42	CL05T00C42
11	CL05T12C13	CL05T12C13
12	ASM59872v1	3719_T6
13	ASM59844v1	3986_N(B)19
14	ASM59836v1	3988T(B)14
15	ASM59820v1	3988_T1
16	ASM59850v1	DS-208
17	ASM59814v1	2-F-2_#7
18	ASM59882v1	2-F-2_#4
19	ASM59842v1	34-F-2_#13
20	ASM59828v1	2-F-2_#5
21	ASM59890v1	ATCC 43859 (20793-3)
22	ASM59918v1	3976T8
23	ASM59884v1	3719_A10
24	HMW615	HMW_615
25	ASM2598v1	NCTC_9343
26	ASM59920v1	Korea_419
27	CL07T00C01	CL07T00C01
28	CL07T12C05	CL07T12C05
29	CL03T12C07	CL03T12C07
30	CL03T00C08	CL03T00C08
31	ASM61342v1	JCM_11017
32	ASM21083v1	638R
33	ASM59880v1	Ds-233
34	ASM59862v1	B1_(UDC16-1)
35	ASM59864v1	J38-1
36	ASM59898v1	A7_(UDC12-2)
37	ASM96578v1	BOB25
38	ASM59878v1	I1345
39	ASM59908v1	DS-71
40	2d2A	2d2A
41	ASM59824v1	DS-166
42	ASM59904v1	S6R5
43	ASM60101v1	S6L5
44	ASM59922v1	S6L3
45	ASM59938v1	S6L8
46	ASM60107v1	S6R8
47	ASM59924v1	S6R6
48	ASM59934v1	S36L12
49	ASM59902v1	S36L5
50	ASM59912v1	S36L11
51	ASM59852v1	J-143-4
52	ASM59916v1	3397_T14
53	ASM59856v1	3397_N2
54	ASM59840v1	3397_T10
55	ASM59892v1	3397_N3
56	ASM59936v1	S38L5
57	ASM59876v1	S38L3
58	ASM59900v1	S24L15
59	ASM59874v1	S24L26
60	ASM59932v1	S24L34
61	ASM59830v1	3774_T13
62	DCMOUH0042B1.0	DCMOUH0042B
63	ASM59894v1	3986_N(B)22
64	ASM59896v1	3986_T(B)13
65	ASM59818v1	3986T(B)10
66	ASM60111v1	3986_N3
67	ASM59846v1	3986_T(B)9
68	ASM59886v1	3-F-2_#6
69	ASM59928v1	1009-4-F_#7
70	ASM59870v1	1009-4-F_#10
71	ASM59834v1	3783N2-1
72	ASM59816v1	3976T7
73	ASM59832v1	3783N1-2
74	ASM59906v1	3783N1-6
75	ASM59860v1	3783N1-8
76	ASM59822v1	3996_N(B)_6
77	ASM59838v1	3998_T(B)_4
78	ASM59848v1	3998T(B)3
79	ASM59866v1	S23_R14
80	ASM60105v1	S23L17
81	ASM59930v1	S23L24
82	ASM59868v1	1007-1-F_#10
83	ASM59888v1	1007-1-F_#9
84	ASM59914v1	1007-1-F_#7
85	ASM60103v1	1007-1-F_#5
86	ASM60109v1	1007-1-F_#6
87	ASM59926v1	1007-1-F_#3
88	ASM59910v1	S13_L11
89	ASM59826v1	1007-1-F_#8
90	ASM59854v1	1007-1-F_#4
91	ASM992v1	YCH46
92	ASM59858v1	3725_D9(v)
